# Supplementary material for: Walnut phosphatase 2A proteins interact with basic leucine zipper protein JrVIP1 to regulate osmotic stress response via calcium signaling
Source: For Res (Fayettev). 2024 May 6;4:e016. doi: 10.48130/forres-0024-0012 (PMC11543299; doi:10.48130/forres-0024-0012)
Supplement: Supplementary file 1 — Supplementary data to this article can be found online. [file forres-0024-0012-S1.zip]

Archive with 8 entries (8 files):
- 10.48130_forres-0024-0012-Suppl-FigureS2.pdf
- 10.48130_forres-0024-0012-Suppl-FigureS3.pdf
- 10.48130_forres-0024-0012-Suppl-TableS1.pdf
- 10.48130_forres-0024-0012-Suppl-TableS2.pdf
- 10.48130_forres-0024-0012-Suppl-TableS3.pdf
- 10.48130_forres-0024-0012-Suppl-TableS4.pdf
- 10.48130_forres-0024-0012-Suppl-TableS5.pdf
- 10.48130_forres-0024-0012-Suppl-FigureS1.pdf
